# Supplementary material for: Boosting Mitochondrial Biogenesis Diminishes Foam Cell Formation in the Post-Stroke Brain
Source: Int J Mol Sci. 2023 Nov 23;24(23):16632. doi: 10.3390/ijms242316632 (PMC10706318; doi:10.3390/ijms242316632)
Supplement: Supplementary file 1 [file ijms-24-16632-s001.zip]

Archive with 1 entries (1 files):
- ijms-2710076-supplementary.pdf
